# Supplementary material for: Remnant cholesterol concentrations best explain the cardiovascular benefit of APOC3 genetic inhibition: a drug target Mendelian randomization study
Source: Eur Heart J Open. 2025 Mar 4;5(2):oeaf018. doi: 10.1093/ehjopen/oeaf018 (PMC11951255; doi:10.1093/ehjopen/oeaf018)
Supplement: oeaf018_Supplementary_Data [file oeaf018_supplementary_data.xlsx]

## Sheet: ST1
ST1 : GWAS data sets used
